# Supplementary material for: The effect of inbreeding, body size and morphology on health in dog breeds
Source: Canine Med Genet. 2021 Dec 2;8:12. doi: 10.1186/s40575-021-00111-4 (PMC8638537; doi:10.1186/s40575-021-00111-4)
Supplement: Supplementary file 1 — Additional file 1: Dataset 1. Table of breeds, numbers of individuals, heterozygosity values, Fadj values, morbidity, group and morphology classifications. [file 40575_2021_111_MOESM1_ESM.xlsx]

## Sheet: All_Dogs
Dataset 1
Breed	Count	Heterozygosity minimum	Heterozygosity median	Heterozygosity maximum	Mid range body weight (kg)	Fadj1		Count For Insurance data	Morbidity (Dog Years at Risk)	Brachycephaly (Y=yes, N=no)	FCI Group
Affenpinscher	38	25.9	31	38.5	3.85554	0.29367		500 < 1,000	1862	Y	2
Afghan Hound	102	18	30.9	42.3	24.9476	0.295773	0.332	1000<2500	1422	N	10
Airedale Terrier	76	17.5	23.8	32	27.2155	0.445086		1000<2500	1676	N	3
Akita	69	18.1	29	42.7	45.3592	0.33573	0.347	1000<2500	1555	N	5
Akita Inu	116	17.9	24.7	31.3	31.0711	0.426159		500<1000	1702	N	5
Alaskan Klee Kai	120	20.7	31.1	45.6	8.61826	0.291567
Alaskan Malamute	145	26.5	34.4	40.7	36.2874	0.222168	0.313	1000<2500	1436	N	5
American Bulldog	128	18.3	36	44.4	43.0913	0.18852		500<1000	1914	N	2
American Bully	51	24.4	36.6	43.6	34.9266	0.175902
American Cocker Spaniel	120	20.7	30.3	38.9	10.4326	0.308391	0.378	5,000<10,000	1766	N	8
American Eskimo Dog	48	21.9	36.3	41.7	12.0202	0.182211
American Foxhound	34	23.7	34.8	42.1	29.4835	0.213756
American Hairless Terrier	213	33	38.6	44.7	6.35029	0.133842
American Indian Dog	49	28.2	39.2	47.7	39.6893	0.121224
American Pit Bull Terrier	124	20.9	35.1	45.3	21.5456	0.207447
American Staffordshire Terrier	339	21.4	36.8	43.9	34.0194	0.171696		5,000 < 10,000	1789	N	3
Australian Cattle Dog	113	25.4	35.9	42.4	14.9685	0.190623		500 < 1,000	1773	N	1
Australian Kelpie	97	26.4	36.5	43.5	17.4633	0.178005		2,500 < 5,000	1470	N	1
Australian Labradoodle	69	26.6	41.9	47.8	25	0.064443
Australian Shepherd	1201	24.4	37.7	46.2	23.8136	0.152769	0.207	5,000 < 10,000	1426	N	1
Australian Silky Terrier	40	25.9	37.1	41.7	4.53592	0.165387	0.26
Australian Terrier	30	25.3	30.9	37.1	7.93787	0.295773		500 < 1,000	1420	N	3
Azawakh	32	31.4	37.6	42.5	19.9581	0.154872
Barbet	447	31.8	40.4	46.5	22.6796	0.095988
Basenji	93	13.2	19.2	31.7	10.4326	0.541824	0.536	2500<5000	1280	N	5
Basset Fauve de Bretagne	43	27.8	38.3	42.2	14.0614	0.140151		2500<5000	1231	N	6
Basset Hound	47	20.7	30.2	37.2	23.8136	0.310494		1,000 < 2,500	1942	N	6
Beagle	373	22.9	34.2	43.4	10.2058	0.226374	0.224	5000<10000	1494	N	6
Bearded Collie	65	24.2	29.5	37.6	22.6796	0.325215		5,000 < 10,000	1362	N	1
Beauceron	73	27.8	36.1	40	37.4214	0.186417		500<1000	1805	N	1
Bedlington Terrier	57	13.6	23.1	32.2	9.07185	0.459807		1,000 < 2,500	1421	N	3
Belgian Shepherd Dog	153	27.3	38	42.1	27.2155	0.14646
Belgian Shepherd Dog - Groenendael	109	18.9	33.6	42.2	27.2155	0.238992	0.301	1,000 < 2,500	1457	N	1
Belgian Shepherd Dog - Malinois	100	25.1	38.9	43.8	29.4835	0.127533		2,500 < 5,000	1820	N	1
Belgian Shepherd Dog - Tervueren	58	29.3	35.4	41.1	27.2155	0.201138	0.264	2,500 < 5,000	1466	N	1
Bernese Mountain Dog	306	18	29.9	46.4	41.9573	0.316803	0.35	5,000 < 10,000	2121	N	2
Bichon Frise	68	18.6	37.8	42.4	3.99161	0.150666		10000>15000	1569	N	9
Biewer Terrier	43	26.2	35.8	41.2	2.72155	0.192726
Black and Tan Coonhound	30	23.3	31.5	38.2	39.6893	0.283155
Black Russian Terrier	44	27.3	34	38.2	47.6272	0.23058
Bloodhound	43	21	25.4	30.2	43.0913	0.411438	0.431
Boerboel	159	28.7	38.7	43.2	70.3068	0.131739
Bolognese	52	29.4	40.7	44.5	3.28854	0.089679		1,000 < 2,500	1421	N	9
Border Collie	2343	23.4	35.7	45.8	19.2777	0.194829	0.21	25,000 < 50,000	1224	N	1
Border Terrier	99	18.5	27.6	33.5	6.1235	0.365172		15,000 < 25,000	1321	N	3
Borzoi	117	25	32.7	37.3	37.4214	0.257919	0.311	1,000 < 2,500	1586	N	10
Boston Terrier	112	25.7	34.8	41.4	8.39146	0.213756	0.225	2500-5000	1871	Y	9
Bouvier des Flandres	44	26.6	33.5	37	40.8233	0.241095		1,000 < 2,500	1738	N	1
Boxer	88	19.7	26.2	36.6	29.4835	0.394614	0.357	5,000 < 10,000	2038	Y	2
Briard	62	24.3	32	38.2	35.1534	0.27264	0.298	1,000 < 2,500	1650	N	1
Brittany	65	18.5	34	40.3	15.8757	0.23058	0.263	1000-2500	1179	N	7
Bull Terrier	61	17.1	24.7	29.7	27.2155	0.426159	0.5779	1,000 < 2,500	2283	N	3
Bulldog	245	19.8	28.4	36.4	20.4117	0.348348	0.373	1,000 < 2,500	2294	Y	2
Bullmastiff	77	21.6	30.1	35.5	52.1631	0.312597	0.345	1,000 < 2,500	2255	Y	2
Cairn Terrier	288	21.9	34.5	45.6	6.1235	0.220065	0.193	10,000 < 15,000	1530	N	3
Canadian Eskimo Dog	65	14.3	19.3	26.9	29.0299	0.539721
Cane Corso	101	25	38.9	44.5	44.9056	0.127533		2,500 < 5,000	2143	N	2
Cavalier King Charles Spaniel	455	14.7	25.4	31.1	7.03068	0.411438	0.421	15,000 < 25,000	1640	Y	9
Chesapeake Bay Retriever	60	30.6	37	42.2	30.6175	0.16749
Chihuahua	202	22.2	39.7	45.7	2.26796	0.110709	0.113	25,000 < 50,000	1293	N	9
Chinese Crested Dog	168	24.4	34.7	42.3	3.87821	0.215859		10,000 < 15,000	1237	N	9
Chinook	358	20	28.3	46.6	32.8854	0.350451
Chow Chow	49	20.6	27.4	33.8	26.0816	0.369378	0.37	500 < 1,000	1833	N	5
Cirneco dell´Etna	147	26.9	35.1	45.2	9.75224	0.207447
Clumber Spaniel	53	18.1	22.6	29	31.7515	0.470322
Collie Rough	703	10.7	21.2	36	28.3495	0.499764	0.481	5,000 < 10,000	1319	N	1
Collie Smooth	368	13.1	23.7	43.2	28.3495	0.447189		1,000 < 2,500	1656	N	1
Coton de Tulear	506	29.9	39.4	44.9	5.21631	0.117018		2,500 < 5,000	1257	N	9
Curly Coated Retriever	359	20.4	32.4	41.4	35.1534	0.264228		500 < 1,000	1793	N	8
Dachshund - Miniature *	803	23.1355	36.9683	43.6664	2.49476	0.168157	0.203	2,500 < 5,000	1569	N	6
Dachshund - Standard*	134	21.6629	33.2055	42.3638	10.8862	0.247288		50,000 < 100,000	1326	N	6
Dalmatian	128	24.5	32.6	38.4	26.0816	0.260022		5,000 < 10,000	1624	N	6
Dandie Dinmont Terrier	170	21.1	26.4	30.4	9.52544	0.390408
Danish-Swedish Farmdog	469	32.6	41.2	47	7.93787	0.079164		10000-15000	1289.65	N	2
Deerhound	109	19.3	24.8	30.8	41.9573	0.424056		250 < 500	1903	N	10
Deutsch Drahthaar - German Pointers*	233	25.1716	36.3636	44.0549	27.2155	0.180873	0.176	10000-15000	1551	N	7
Dobermann	197	19.5	26.5	37.2	36.2874	0.388305	0.431	2,500 < 5,000	2158	N	2
Dogo Canario	32	31.6	38.7	44.8	48.3076	0.131739
Dogue de Bordeaux	34	24.8	30.4	36.7	58.967	0.306288		2,500 < 5,000	1410	Y	2
Dutch Shepherd Dog - Longhaired	135	19.3	26	44.6	26.5352	0.39882
Dutch Shepherd Dog - Rough-haired	56	22.6	27.9	45.9	26.5352	0.358863
Dutch Shepherd Dog - Shorthaired	98	25.8	36.6	45	26.5352	0.175902
East-Siberian Laika	138	29.1	38	45.1	26.0816	0.14646		2,500 < 5,000	1162	N	5
English Cocker Spaniel	472	17.7	31.5	44	13.6078	0.283155	0.39	15,000 < 25,000	1502	N	8
English Greyhound	161	17.6	30.8	40.6	32.8854	0.297876		2,500 < 5,000	1806	N	10
English Pointer	66	21.7	30.4	41.1	27.2155	0.306288		1,000 < 2,500	1504	N	7
English Setter	59	13.9	22.9	36.7	28.3495	0.464013		2,500 < 5,000	1356	N	7
English Springer Spaniel	252	13.1	33.8	42.2	20.4117	0.234786	0.312	15,000 < 25,000	1677	N	8
English Toy Terrier	35	21.6	31.7	41.8	3.15247	0.278949
Entlebucher Mountain Dog	30	21.4	23.8	29.3	23.8136	0.445086
Eurasier	92	31	35.5	42.5	24.9476	0.199035		2,500 < 5,000	1539	N	5
Field Spaniel	97	20.6	26.6	32.4	19.2777	0.386202
Finnish Hound	437	28.1	34.1	42.9	22.4528	0.228477		5,000 < 10,000	1227	N	6
Finnish Lapphund	395	29.3	39.3	45.9	19.5045	0.119121		5,000 < 10,000	1227	N	5
Finnish Spitz	162	21.4	31.4	39.2	9.97903	0.285258		5,000 < 10,000	794	N	5
Flat Coated Retriever	207	21.4	29.4	36.2	30.3907	0.327318	0.354	10,000 < 15,000	1912	N	8
Fox Terriers - Smooth and Wire*	289	12.0611	25.0386	32.4053	7.48427	0.419037		2,500 < 5,000	1402	N	3
French Bulldog	1532	21.3	34.6	42.3	6.35029	0.217962	0.281	10,000 < 15,000	2101	Y	9
German Hunting Terrier	54	24.2	35.5	41.3	8.84505	0.199035		2,500 < 5,000	1443	N	3
German Pinscher	87	24	29.8	43.7	15.8757	0.318906		1,000 < 2,500	1793	N	2
German Shepherd Dog	826	18.8	31.3	46.5	31.0711	0.287361	0.373	25,000 < 50,000	1742	N	1
German Spitz	50	26.7	37.7	43	11.3398	0.152769		1,000 < 2,500	1054	N	5
Giant Schnauzer	44	27.9	34.7	39.3	37.4214	0.215859	0.252	2,500 < 5,000	1981	N	2
Golden Retriever	736	19.6	32	41.6	29.4835	0.27264	0.284	50000-100000	1616.9	N	8
Gordon Setter	67	18.8	30.8	40.6	28.3495	0.297876		1,000 < 2,500	1401	N	7
Great Dane	148	24	34.9	41.1	64.6369	0.211653	0.272	2,500 < 5,000	2139	N	2
Greater Swiss Mountain Dog	60	19.4	24.7	35.4	51.0291	0.426159		500 < 1,000	2110	N	2
Griffon Bruxellois	45	20.2	30.6	37.1	4.08233	0.302082		1,000 < 2,500	1414	Y	9
Havanese	351	26.1	38.8	47.4	5.87402	0.129636	0.178	10000>15000	1326	N	9
Hungarian Short-Haired Pointer (Vizsla)	123	24.7	34.8	40.5	23.5868	0.213756		500 < 1,000	1752	N	7
Ibizan Hound	34	22.2	33.1	39.5	21.5456	0.249507	0.289
Icelandic Sheepdog	64	29.5	34	37.4	12.4738	0.23058		2,500 < 5,000	1239	N	5
Irish (Red) Setter	100	22	31.1	38.2	28.1227	0.291567		2500-5000	1648.57	N	7
Irish Soft Coated Wheaten Terrier	301	18.1	28.9	35.8	15.8757	0.337833		5,000 < 10,000	1602	N	3
Irish Terrier	59	15.6	23.8	31.9	11.7934	0.445086		500 < 1,000	1637	N	3
Irish Water Spaniel	35	24.6	30.9	36.8	25.628	0.295773	0.267
Irish Wolfhound	103	14.3	25.3	29.4	51.0291	0.413541	0.426	1,000 < 2,500	2439	N	10
Italian Greyhound	141	19.8	33.5	39.6	4.76272	0.241095	0.292	1,000 < 2,500	1443	N	10
Jack Russell Terrier	336	24.7	40	47	6.80389	0.1044		15,000 < 25,000	1209	N	3
Japanese Chin	57	23.4	29.2	36.3	4.08233	0.331524		500 < 1,000	1355	Y	9
Japanese Spitz	54	28.5	32.5	38.2	7.93787	0.262125		2,500 < 5,000	1231	N	5
Kai	58	24.4	36.3	40.8	15.8757	0.182211
Karelian Bear Dog	325	30.2	35.9	44.3	21.5456	0.190623		2,500 < 5,000	1138	N	5
Keeshond	53	22.8	31.8	39.2	18.1437	0.276846		1,000 < 2,500	1516	N	5
Kerry Blue Terrier	67	21.5	31.5	36.7	16.5561	0.283155		250 < 500	2104	N	3
King Charles Spaniel or English Toy Spaniel	33	21.5	24.2	28.1	4.98952	0.436674		500 < 1,000	1547	Y	9
Kooikerhondje	188	23.7	30.1	34.8	11.3398	0.312597		1,000 < 2,500	1443	N	8
Koolie	42	29.1	41.2	47.1	19.5045	0.079164
Kritikos Lagonikos	42	31.4	41.4	46.8	24.9476	0.074958
Kromfohrländer (FCI-registered)	335	20.4	26	45.2	12.4738	0.39882		500 < 1,000	1445	N	9
Labrador Retriever	1261	20.8	34.6	46	30.6175	0.217962	0.217	50000-100000	1636.09	N	8
Lacy Dog	32	30.9	40.4	43.3	17.0097	0.095988
Lagotto Romagnolo - Romagna Water Dog	2520	20.5	35.5	42.5	13.381	0.199035		5,000 < 10,000	1482	N	8
Lakeland Terrier	46	18.3	29	34.4	7.25748	0.33573		500 < 1,000	1516	N	3
Lancashire Heeler	86	30.6	37.5	41.7	7.03068	0.156975		1,000 < 2,500	1195	N	1
Lapponian Herder	167	23.8	38.1	46.5	31.7515	0.144357		1,000 < 2,500	1255	N	5
Large Münsterländer	31	27.7	34.8	39.6	27.6691	0.213756
Leonberger	109	21	31	34.9	56.699	0.29367	0.316	2,500 < 5,000	1648	N	2
Lhasa Apso	51	26	35.7	40.9	6.80389	0.194829		2,500 < 5,000	1256	N	9
Little Lion Dog or Löwchen	49	19.1	32.8	40.9	5.6699	0.255816		250 < 500	1392	N	9
Maltese	79	15.3	35.1	44.7	3.49266	0.207447		2,500 < 5,000	1529	N	9
Manchester Terrier	43	17.1	22.3	31.4	7.71107	0.476631
Manchester Terrier - Toy	36	21.1	30.3	35.2	2.72155	0.308391
Mastiff	288	21.1	31.3	45.3	79.3787	0.287361	0.335	250 < 500	1864	N	2
Mi-ki	110	25.5	37.5	44.1	3.17515	0.156975
Miniature American Shepherd	275	24.9	40	45.1	11.5666	0.1044
Miniature Bull Terrier	81	21.6	27.2	35.5	10.4326	0.373584	0.507	500 < 1,000	2036	N	3
Miniature Pinscher	110	22.9	34.6	41.8	4.08233	0.217962	0.307	5,000 < 10,000	1284	N	2
Miniature Schnauzer	117	18.1	29.1	43.1	7.25748	0.333627	0.452	25,000 < 50,000	1494	N	2
Mixed breed	4728	16.5	43.2	50.7	NA	0.037104		>400000	1264.7	NA	NA
Mudi	141	27.6	40.4	47.6	10.6594	0.095988
Neapolitan Mastiff	40	22	33.1	38.1	58.967	0.249507
Newfoundland	137	25.1	33.9	42.6	56.699	0.232683	0.288	1000-2500	1844.17	N	2
Norfolk Terrier	118	18.6	24.8	33.2	5.21631	0.424056		1,000 < 2,500	1735	N	3
Norrbottenspitz	177	33.7	40.7	44.9	11.3398	0.089679		2,500 < 5,000	909	N	5
Norwegian Elkhound, Grey	818	23.5	30.8	39.7	23.36	0.297876		10,000 < 15,000	1020	N	5
Norwich Terrier	65	23	29	34.2	5.44311	0.33573	0.408	1,000 < 2,500	1426	N	3
Nova Scotia Duck Tolling Retriever	134	21.3	34.7	39.3	19.2777	0.215859		10000-15000	1637	N	8
Old English Sheepdog	404	20.8	33.6	42.8	36.2874	0.238992	0.276	500 < 1,000	1823	N	1
Otterhound	33	23.5	27.9	33	44.2253	0.358863
Papillon	242	24.3	37	42.9	3.40194	0.16749	0.179	5,000 < 10,000	1373	N	9
Parson Russell Terrier	686	29	41.2	46.3	6.80389	0.079164		5,000 < 10,000	1474	N	3
Pekingese	61	25	29.5	36.5	3.17515	0.325215	0.356	500 < 1,000	1631	Y	9
Petit Basset Griffon Vendeen	57	25.7	33.4	38.3	14.7418	0.243198		5,000 < 10,000	1413	N	6
Phalene	32	33.7	37.9	41.4	3.99161	0.148563		2,500 < 5,000	1306	N	9
Pharaoh Hound	73	19.9	28.6	34.2	22.6796	0.344142
Polish Greyhound	53	31.6	38.8	44.4	29.0299	0.129636
Pomeranian	200	24.3	38.5	43	2.26796	0.135945		2,500 < 5,000	1828	N	9
Poodle - Miniature and Toy(AKC size standard)*	369	22.6877	39.1271	45.3711	5.6699	0.122757		15,000-25,000	1444.12	N	9
Poodle - Standard (AKC size standard)	542	21.1	37.9	45.9	24.9476	0.148563		10000-15000	1609.1	N	9
Portuguese Podengo - Miniature	38	28.1	38.4	43.7	4.98952	0.138048
Portuguese Podengo - Smooth-haired Miniature	46	28.2	39.3	44.6	4.98952	0.119121
Portuguese Podengo - Wirehaired Miniature	93	28.9	37.8	43.3	4.98952	0.150666
Portuguese Water Dog	360	26.2	34	41.5	21.5456	0.23058		2,500 < 5,000	1613	N	8
Pug	103	18.4	24.5	38	7.25748	0.430365		10,000 < 15,000	1795	Y	9
Puli	36	31.4	38.5	41.8	13.6078	0.135945		1,000 < 2,500	1188	N	1
Pumi	222	29.3	39.2	43.6	11.5666	0.121224		1,000 < 2,500	1417	N	1
Pyrenean Mastiff	108	29.8	36.1	44.3	81.6466	0.186417
Pyrenean Mountain Dog or Great Pyrenees	77	22.7	32.1	39.5	41.9573	0.270537	0.272	1,000 < 2,500	1504	N	2
Pyrenean Sheepdog	32	24.5	34.4	38.2	10.2058	0.222168		500 < 1,000	1383	N	1
Rat Terrier	42	32.1	42.1	46.2	7.93787	0.060237
Rhodesian Ridgeback	844	22.8	35.6	42.3	35.1534	0.196932		5000-10000	1871.36	N	10
Rottweiler	129	24.2	28.9	35.1	48.7612	0.337833		15,000-25,000	1988	N	2
Russell Terrier	105	30.1	37.4	45.9	5.44311	0.159078
Russian Tsvetnaya Bolonka	65	32.7	38.7	45.2	3.51534	0.131739		500 < 1,000	2308	N	9
Saarlooswolfdog	476	17.7	29	48.9	35.3802	0.33573
Saint Bernard	46	23.3	32.9	38	68.0389	0.253713		1,000 < 2,500	2090	N	2
Saluki	250	22.6	36.5	44.8	23.8136	0.178005		1000-2500	1584	N	10
Samoyed	288	22.1	32.6	40.2	22.6796	0.260022		2,500 < 5,000	1554	N	5
Schapendoes	231	25.9	31	35.8	18.3705	0.29367		2,500 < 5,000	1199	N	1
Schipperke	85	22.4	32.7	40	5.8967	0.257919		2,500 < 5,000	1335	N	1
Schnauzer	40	24.9	32.3	39.3	18.1437	0.266331		2,500 < 5,000	1622	N	2
Scottish Terrier	136	16.2	23	35.4	9.07185	0.46191		500 < 1,000	1644	N	3
Shar Pei	52	17.8	33.6	39.9	23.8136	0.238992	0.236	1,000 < 2,500	1654	N	5
Shetland Sheepdog	635	19.8	31.1	39.6	9.29864	0.291567		10,000 < 15,000	1462	N	1
Shiba	221	16.4	30.5	34.6	9.07185	0.304185		2,500 < 5,000	1399	N	5
Shih Tzu	102	19.8	33.1	47.8	5.6699	0.249507		5,000 < 10,000	1405	Y	9
Shikoku	42	17.2	22.4	26.5	20.4117	0.474528
Shiloh Shepherd	39	25.7	29.5	33.9	54.2043	0.325215
Siberian Husky	190	20.9	32.7	40.1	21.5456	0.257919		5,000 < 10,000	1256	N	5
Sloughi	34	30.9	39.2	43.8	23.1332	0.121224
Slovakian Chuvach	48	33.1	36.9	39.8	37.4214	0.169593
Spanish Greyhound	84	31.9	39.9	44.7	26.0816	0.106503
Spanish Water Dog	103	30.4	38.9	44.9	18.1437	0.127533		2,500 < 5,000	1446	N	8
Spinone Italiano	53	30.3	38.1	41.5	33.339	0.144357
Stabyhoun	96	24.6	29	34.1	22.6796	0.33573		1,000 < 2,500	1455	N	7
Staffordshire Bull Terrier	414	20.9	32.8	40.9	14.0614	0.255816		5,000 < 10,000	1810	N	3
Swedish Elkhound	41	30.7	34.9	39.3	26.0816	0.211653		25,000 < 50,000	1155	N	5
Swedish Vallhund	604	17.6	30.2	35.6	12.4738	0.310494		5,000 < 10,000	1345	N	5
Tamaskan Dog	281	33.7	40.9	47.1	37.4214	0.085473
Terrier Brazileiro	148	25.7	36.4	44.5	8.16466	0.180108
Tibetan Mastiff	122	24.8	37.4	42.1	53.2971	0.159078		250 < 500	1430	N	2
Tibetan Spaniel	218	24.5	33.5	45.7	5.44311	0.241095		5,000 < 10,000	1312	N	9
Tibetan Terrier	107	23.3	34.7	45.7	11.113	0.215859		2,500 < 5,000	1511	N	3
Toy Fox Terrier	64	29.7	38.5	44.6	2.38136	0.135945
Treeing Walker Coonhound	41	27.9	39.6	45	27.2155	0.112812
Volpino Italiano	116	24.3	32.9	41.5	4.76272	0.253713		500 < 1,000	1280	N	5
Weimaraner	136	18.5	32.5	38.2	32.8854	0.262125		1000-2500	1861	N	7
Welsh Corgi Cardigan and Pembroke*	400	25.0762	32.9889	42.9116	14.2882	0.251843	0.25	2,500 < 5,000	1552	N	1
Welsh Springer Spaniel	184	25	31.5	37.5	20.4117	0.283155		5,000 < 10,000	1650	N	8
Welsh Terrier	68	18.4	34	41	9.52544	0.23058		500 < 1,000	1862	N	3
West Highland White Terrier	310	17.3	26.6	34.6	7.93787	0.386202		5,000 < 10,000	1571	N	3
West-Siberian Laika	32	33.4	39.2	44.7	21.5456	0.121224		2,500 < 5,000	1162	N	5
Whippet	412	18	31.5	41.1	14.7418	0.283155		5,000 < 10,000	1543	N	10
White Swiss Shepherd Dog	284	22.6	31.4	38.8	32.4319	0.285258		1,000 < 2,500	1522	N	1
Windsprite (formerly Longhaired Whippet)	77	26.6	32.3	35.8	11.3398	0.266331
Yorkshire Terrier	215	19.7	36.5	43.4	3.17515	0.178005		5,000 < 10,000	1429	N	3
1 based on linear regression from dataset 2 (F = -0.02103*H + 0.9456)
* breeds or varieties combined
