# Supplementary material for: The effect of inbreeding, body size and morphology on health in dog breeds
Source: Canine Med Genet. 2021 Dec 2;8:12. doi: 10.1186/s40575-021-00111-4 (PMC8638537; doi:10.1186/s40575-021-00111-4)
Supplement: Supplementary file 2 — Additional file 2: Dataset 2. Breeds used for linear regression. Numbers of individuals, median, minimum and maximum inbreeding and median, minimum and maximum heterozygosity values are included. [file 40575_2021_111_MOESM2_ESM.xlsx]

## Sheet: Sheet1
Dataset 2. Breeds used for linear regression.
Breeds	N	F Median	F Minimum	F Maximum	N	Heterozygosity Median	Heterozygosity Minimum	Heterozygosity Maximum
Boston Terrier	15	0.2115	0.1267	0.4068	111	34.8	25.7	41.4
Brittany	9	0.2254	0.1674	0.3851	63	34	18.5	40.3
Danish-Swedish Farmdog	8	0.08505	0.03479	0.1896	453	41.3	32.6	47
German Short haired Pointer	14	0.1338	0.08276	0.3116	175	36.3	25.2	44.1
German Wire Haired Pointer	13	0.1388	0.0805	0.2293	58	36.9	28.3	41
Golden Retriever (Show)	15	0.2336	0.1269	0.3785	665	31.9	19.6	41.6
Irish (Red) Setter	15	0.3203	0.2505	0.4836	99	31	22	38.2
Labrador Retriever (show)	15	0.2859	0.214	0.3268	1174	34.8	20.8	46
Newfoundland	15	0.3079	0.1561	0.3682	131	33.9	25.1	42.6
Nova Scotia Duck Tolling Retriever	15	0.2298	0.1837	0.3673	128	34.7	21.3	39.3
Poodle - Miniature and Toy (AKC size standard)	14	0.08001	0.03125	0.4268	369	39.1271	22.7	45.4
Poodle - Standard (AKC size standard)	10	0.1611	0.07902	0.2539	404	37.9	21.1	45.9
Rhodesian Ridgeback	12	0.2552	0.1498	0.474	808	35.7	22.8	41.3
Rottweiler	14	0.3137	0.2223	0.4223	127	29.1	24.2	35.1
Saluki	14	0.196	0.1307	0.3922	243	36.6	22.6	44.8
Weimaraner	15	0.2946	0.1729	0.4384	135	32.5	18.5	38.2
West Highland White Terrier	20	0.3122	0.2449	0.5205	297	26.5	17.3	34.6
Whippet	15	0.3131	0.1722	0.4471	396	31.5	18	41.1
Mixed breed 2	26	0	0	0.4045	4616	43.2	16.5	50.7
